# Supplementary material for: Phenotypic plasticity in specialists: How long-spined larval Sympetrum depressiusculum (Odonata: Libellulidae) responds to combined predator cues
Source: PLoS One. 2018 Aug 8;13(8):e0201406. doi: 10.1371/journal.pone.0201406 (PMC6082560; doi:10.1371/journal.pone.0201406)
Supplement: S1 Appendix — (XLSX) [file pone.0201406.s001.xlsx]

## Sheet: Appendix S1
S1 Appendix. Dataset of 186 larvae measured in an experiment focused on phenotypic plasticity in the spine length of larval Sympetrum depressiusculum (Odonata: Libellulidae).
larva no	female	treat	head	L9	L8	D8	D7	D6	D5
1	1m	control	2285	1127	652	479	432	337	250
2	12m	mixed	2371	1081	679	444	462	363	202
3	7m	fish	2326	1198	719	412	428	317	204
4	7m	invert	2320	1157	694	412	440	294	249
5	9m	mixed	2326	1115	654	333	418	288	NA
6	9m	fish	2241	1092	674	376	461	358	NA
7	12m	control	2197	1040	587	392	370	225	191
8	1m	fish	2246	1035	698	407	452	333	252
9	1m	invert	2419	1278	908	573	556	432	295
10	6m	control	2395	1293	839	398	NA	345	269
11	2m	control	2250	1222	721	504	483	364	203
12	6m	fish	2273	1262	726	364	411	279	221
13	3m	mixed	2305	1010	690	510	551	442	NA
14	4m	mixed	2355	1314	746	407	366	341	NA
15	4m	invert	2320	NA	701	398	383	316	NA
16	12m	mixed	2315	1178	747	431	420	360	NA
17	12m	fish	2279	1112	551	370	440	311	224
18	1m	control	2480	1192	750	432	443	294	214
19	9m	control	2165	988	564	423	457	300	224
20	12m	control	2388	NA	NA	439	465	312	226
21	2m	control	2283	1388	926	492	467	372	244
22	2m	fish	2254	1091	758	403	395	NA	224
23	12m	control	2312	NA	548	474	420	328	211
24	9m	fish	2210	1136	594	492	434	375	252
25	9m	fish	2137	1025	641	464	510	419	273
26	12m	invert	2260	1142	692	384	365	340	248
27	12m	fish	2427	1334	713	578	490	NA	NA
28	12m	control	2409	1160	668	446	467	317	251
29	12m	control	2218	981	484	410	365	NA	178
30	9m	control	2331	1122	640	423	426	336	246
31	9m	invert	2353	1074	595	433	439	301	211
32	9m	invert	2361	1154	593	414	509	402	266
33	9m	invert	2510	1262	792	531	483	389	NA
34	9m	control	2225	982	632	411	449	335	284
35	8m	invert	2299	1078	664	361	376	342	276
36	9m	control	2417	1303	756	463	495	381	275
37	8m	invert	2545	1144	661	456	438	246	262
38	8m	invert	2223	1138	611	504	442	311	292
39	8m	invert	2507	1161	666	451	422	313	216
40	8m	fish	2402	1194	524	441	463	337	245
41	8m	invert	2479	1336	712	537	500	397	NA
42	8m	fish	2468	NA	648	452	423	313	231
43	8m	control	2238	1033	396	242	232	202	148
44	8m	fish	2433	1329	811	460	406	304	219
45	8m	control	2327	1245	785	412	399	371	297
46	8m	control	2318	1067	646	417	407	336	247
47	7m	invert	2314	1197	855	508	470	373	233
48	7m	invert	2444	1350	806	459	428	331	210
49	7m	invert	2415	1276	717	425	458	326	267
50	7m	fish	2428	1433	851	508	483	382	NA
51	7m	fish	2288	1276	787	565	532	412	237
52	7m	fish	2286	1419	855	509	531	339	230
53	7m	control	2276	1316	749	456	450	352	245
54	7m	control	2397	1438	806	531	537	386	261
55	7m	control	2353	1328	744	440	425	339	NA
56	7m	control	2315	1426	862	487	412	339	NA
57	6m	invert	2277	1322	774	484	395	364	NA
58	6m	invert	2291	1232	660	449	488	334	NA
59	6m	invert	2274	1238	795	497	504	410	306
60	6m	invert	2386	1317	861	503	490	415	298
61	6m	fish	2283	1160	648	354	413	329	260
62	6m	control	2364	1220	744	425	522	412	324
63	6m	control	2358	1345	900	402	415	290	171
64	5m	invert	2344	1161	728	333	335	297	231
65	5m	invert	2212	1362	859	407	436	295	219
66	5m	invert	2372	1326	843	566	553	408	271
67	5m	mixed	2270	1181	NA	556	606	466	354
68	5m	control	2398	1451	927	639	569	410	231
69	5m	mixed	2269	1003	563	453	458	313	206
70	4m	fish	2319	1148	670	351	397	273	219
71	4m	mixed	2295	1135	587	382	372	NA	219
72	4m	mixed	2304	1130	651	333	427	319	NA
73	4m	control	2189	1020	586	364	347	260	173
74	4m	control	2351	1066	644	361	386	271	223
75	4m	control	2265	1282	731	454	448	377	281
76	4m	control	2404	1284	725	473	437	330	NA
77	4m	control	2510	1119	744	419	392	255	NA
78	3m	fish	2268	1128	663	400	432	325	NA
79	3m	invert	2292	1045	585	461	477	357	265
80	3m	control	2354	1126	693	434	454	371	288
81	3m	control	2370	1162	675	470	489	339	222
82	2m	invert	2254	1217	714	580	523	387	259
83	2m	invert	2255	1129	701	513	516	371	266
84	2m	fish	2440	1462	1058	447	524	384	279
85	2m	mixed	2124	1072	680	428	446	359	240
86	2m	mixed	2200	1215	794	424	459	334	307
87	2m	control	2219	1152	660	377	411	270	188
88	2m	mixed	2371	1240	791	511	496	383	253
89	2m	control	2193	1308	777	503	489	328	223
90	2m	control	2215	1169	664	422	431	314	201
91	1m	invert	2462	1346	944	500	501	390	253
92	1m	invert	2374	1131	667	491	481	295	247
93	1m	invert	2274	1239	707	443	431	381	264
94	1m	mixed	2287	1176	659	473	442	316	257
95	1m	invert	2387	1221	737	467	439	317	NA
96	1m	mixed	2351	1255	709	385	432	331	197
97	1m	control	2434	1203	766	474	480	333	234
98	1m	mixed	2222	1125	644	459	434	336	227
99	5m	control	2408	1203	703	480	442	340	201
100	4m	invert	2224	1198	678	464	477	363	257
101	6m	mixed	2337	1276	792	466	479	348	215
102	9m	mixed	2266	1068	610	404	386	325	224
103	5m	mixed	2264	1094	700	463	444	387	276
104	8m	control	2382	1209	623	425	404	280	226
105	1m	fish	2527	1430	938	499	561	431	294
106	9m	control	2176	1106	676	423	472	349	245
107	2m	invert	2317	1249	862	507	486	334	NA
108	1m	invert	2257	1140	641	443	475	319	215
109	8m	fish	2357	1358	738	500	454	358	265
110	1m	control	2403	1318	725	434	NA	365	NA
111	1m	control	2443	1174	672	445	435	382	240
112	1m	control	2352	1150	648	483	428	347	237
113	1m	control	2349	1064	709	447	489	NA	NA
114	1m	mixed	2228	1205	662	523	551	381	271
115	1m	fish	2388	1352	723	550	510	354	219
116	1m	fish	2212	1047	591	488	429	360	241
117	1m	invert	2261	1057	605	380	439	343	NA
118	12m	mixed	2356	1176	569	444	373	322	229
119	2m	control	2339	1233	700	443	423	308	254
120	8m	invert	2571	1300	745	512	470	NA	221
121	6m	mixed	2310	1345	825	527	540	398	284
122	12m	fish	2329	1231	642	423	425	334	232
123	4m	mixed	2204	1103	685	467	424	326	205
124	5m	control	2394	1223	708	500	488	378	275
125	8m	fish	2344	1243	669	487	446	378	231
126	6m	mixed	2381	1397	847	541	529	410	281
127	2m	fish	2247	1280	729	505	474	308	235
128	12m	fish	2394	1057	667	465	420	319	NA
129	3m	mixed	2202	1262	850	531	531	436	298
130	5m	invert	2368	1263	788	456	459	333	212
131	9m	control	2379	1336	877	458	418	372	NA
132	8m	mixed	2170	1175	708	440	475	319	228
133	2m	mixed	2272	1357	826	447	410	327	207
134	7m	fish	2403	1383	865	510	538	364	253
135	3m	fish	2335	1439	916	510	515	366	NA
136	8m	control	2229	1102	657	426	384	314	201
137	9m	invert	2351	1198	780	415	374	298	206
138	5m	fish	2349	1262	725	432	439	341	277
139	2m	mixed	2060	1110	731	471	439	332	270
140	7m	control	2172	1106	687	417	408	313	202
141	5m	control	2300	1061	585	488	452	NA	242
142	4m	fish	2323	1270	718	435	446	321	235
143	6m	fish	2103	1019	528	306	360	291	208
144	5m	invert	2368	1076	664	443	436	351	245
145	12m	mixed	2179	981	543	416	407	316	252
146	3m	control	2293	1084	559	376	376	283	201
147	6m	mixed	2309	1213	706	501	530	403	263
148	4m	mixed	2242	1062	610	377	378	204	198
149	9m	control	2267	1042	618	409	468	357	258
150	3m	control	2349	1197	807	519	491	316	227
151	3m	control	2348	1146	678	434	426	356	NA
152	12m	invert	2293	1038	567	434	358	NA	230
153	3m	control	2367	1154	775	436	456	366	201
154	1m	control	2527	1365	826	429	414	285	183
155	9m	invert	2464	1095	592	458	NA	326	NA
156	9m	mixed	2368	1198	602	535	488	360	258
157	9m	control	2343	1090	565	453	430	300	288
158	8m	fish	2300	1152	536	449	438	332	NA
159	8m	control	2297	1103	675	378	415	294	NA
160	8m	control	2221	1040	468	421	432	351	229
161	7m	invert	2270	1113	714	402	387	266	NA
162	7m	mixed	2018	1021	733	584	483	389	NA
163	6m	fish	2349	1198	713	523	566	393	NA
164	6m	mixed	2326	1175	692	496	499	396	293
165	5m	invert	2223	1109	706	491	433	334	244
166	5m	fish	2340	1350	853	523	546	398	205
167	5m	mixed	2277	1241	745	406	437	351	263
168	5m	mixed	2258	1143	670	538	479	320	286
169	5m	mixed	2403	1163	713	498	518	406	274
170	5m	control	2459	1109	701	NA	NA	NA	NA
171	5m	control	2336	1136	671	518	508	366	NA
172	4m	invert	2271	1154	569	437	426	334	253
173	4m	invert	2263	1032	500	272	337	296	243
174	4m	invert	2368	1064	672	447	469	NA	158
175	4m	fish	2439	1181	703	418	431	318	233
176	4m	control	2442	1038	628	348	331	298	212
177	4m	control	2359	1158	651	365	360	306	NA
178	3m	invert	2342	1019	602	459	NA	NA	243
179	3m	invert	2249	928	600	387	326	265	NA
180	3m	fish	2211	1084	625	455	482	332	NA
181	3m	control	2358	1205	590	386	265	276	230
182	3m	control	2293	1005	547	372	431	NA	176
183	2m	invert	2021	1031	631	396	422	336	227
184	2m	control	2311	1304	767	407	NA	359	239
185	12m	invert	2318	1014	590	393	385	NA	146
186	7m	fish	2326	1376	801	NA	NA	NA	NA
